# Supplementary material for: Responses to larval herbivory in the phenylpropanoid pathway of Ulmus minor are boosted by prior insect egg deposition
Source: Planta. 2021 Dec 8;255(1):16. doi: 10.1007/s00425-021-03803-0 (PMC8654711; doi:10.1007/s00425-021-03803-0)
Supplement: Supplementary file 2 — Supplementary file2 (XLSX 21 kb) [file 425_2021_3803_MOESM2_ESM.xlsx]

## Sheet: Sheet1
SUPPLEMENTARY FILE 2
Journal: Planta, Article Title: Responses to larval herbivory in the phenylpropanoid pathway of Ulmus minor are boosted by prior insect egg deposition
Authors: Johanna Schott, Benjamin Fuchs, Christoph Böttcher and Monika Hilker
Authors with equal contribution: Johanna Schott, Benjamin Fuchs
Corresponding author: Monika Hilker, monika.hilker@fu-berlin.de, Tel. +49 30 838 55913, Department of Applied Zoology/Animal Ecology, Dahlem Centre of Plant Sciences, Freie Universität Berlin, Haderslebener Str. 9, 12163 Berlin, Germany
Table S3 MS_MS Analytical Data
				Analytical Data
No.a	Name	Abbreviation	Elemental Composition	Quantifier Ion			Observed fragment ions upon CID; m/z (rel. Intensity [%])	Annotation level
				Type	m/z	RT [min]
1	Kaempferol O-hexoside-O-pentoside-O-deoxyhexoside, isomer #1	K-Hex-Pent-DeoxyHex-#1	C32H38O19	[M - H]-	725.193	8.58	m/z 725@CE30V: 725.191 (100), 561.12 (2), 285.039 (12), 284.033 (47), 255.03 (3); m/z 727@CE10V: 727.204 (15), 595.165 (2), 581.148 (23), 449.107 (10), 441.159 (2), 419.096 (7), 309.118 (3), 291.105 (2), 287.054 (100), 279.104 (7), 129.054 (6); m/z 287@FunnelExit120V&CE35V: matches CID mass spectrum obtained from [M+H]+ of authentic kaempferol	3
2	Kaempferol O-hexoside-O-pentoside-O-deoxyhexoside, isomer #2	K-Hex-Pent-DeoxyHex-#2	C32H38O19	[M - H]-	725.193	8.72	m/z 725@CE30V: 725.192 (100), 561.123 (2), 327.052 (1), 285.04 (9), 284.032 (44), 255.03 (3), 227.035 (1), 178.998 (1); m/z 727@CE10V: 727.207 (21), 595.168 (2), 581.149 (30), 565.154 (2), 449.105 (11), 419.096 (6), 309.116 (3), 287.054 (100), 279.106 (6), 261.094 (2), 243.086 (3), 225.075 (2), 147.064 (3), 129.054 (5); m/z 287@FunnelExit120V&CE35V: matches CID mass spectrum obtained from [M+H]+ …	3
40	Kaempferol O-hexoside-di-(O-deoxyhexoside), isomer #1	K-Hex-(DeoxyHex)2-#1	C33H40O19	[M - H]-	739.209	8.96	m/z 739@CE30V: 739.208 (100), 285.04 (22), 284.033 (62), 255.029 (5), 178.996 (3), m/z 741@CE10V: 741.225 (15), 595.162 (21), 449.106 (24), 433.115 (3), 309.117 (3), 293.122 (11), 287.054 (100), 239.09 (3), 147.065 (5); m/z 287@FunnelExit120V&CE35V: matches CID mass spectrum obtained from [M+H]+ of authentic kaempferol	3
3	Kaempferol O-hexoside-di-(O-deoxyhexoside), isomer #2	K-Hex-(DeoxyHex)2-#2	C33H40O19	[M - H]-	739.209	9.23	m/z 739@CE30V: 739.207 (100), 575.137 (3), 285.039 (7), 284.032 (41), 255.03 (2), 178.998 (2); m/z 741@CE10V: 741.221 (19), 595.164 (38), 579.171 (2), 449.106 (42), 433.113 (5), 309.116 (2), 293.122 (5), 287.054 (100), 275.114 (2), 239.089 (3), 163.06 (2), 147.065 (4), 129.053 (4), 85.029 (4); m/z 287@FunnelExit120V&CE35V: matches CID mass spectrum obtained from [M+H]+ of authentic kaempferol	3
4	Kaempferol O-hexuronide-O-deoxyhexoside	K-HexA-DeoxyHex	C27H28O16	[M - H]-	607.13	9.75	m/z 607@CE30V: 607.128 (1), 321.083 (5), 285.041 (100), 284.032 (2), 257.045 (2), 229.051 (1), 113.024 (4), 71.013 (6); m/z 609@CE10V: 609.143 (4), 463.087 (100), 287.055 (36), 85.028 (1); m/z 287@FunnelExit120V&CE35V: matches CID mass spectrum obtained from [M+H]+ of authentic kaempferol	3
41	Kaempferol O-hexoside-O-deoxyhexoside, isomer#1	K-Hex-DeoxyHex-#1	C27H30O15	[M - H]-	593.151	9.65	m/z 593@CE30V: 593.149 (27), 429.085 (4), 285.039 (20), 284.032 (100), 255.029 (6); m/z 595@CE10V: 595.164 (23), 449.105 (43), 433.112 (7), 309.115 (5), 287.054 (100), 163.041 (3), 129.052 (4), 111.043 (3); m/z 287@FunnelExit120V&CE35V: matches CID mass spectrum obtained from [M+H]+ of authentic kaempferol	3
5	Kaempferol O-hexoside-O-deoxyhexoside, isomer#2	K-Hex-DeoxyHex-#2	C27H30O15	[M - H]-	593.151	9.98	m/z 593@CE30V: 593.149 (26), 429.082 (2), 285.04 (11), 284.032 (100), 255.03 (4); m/z 595@CE10V: 595.161 (8), 449.107 (34), 433.112 (1), 287.054 (100), 147.065 (3), 129.053 (6), 85.029 (4), 71.048 (2); m/z 287@FunnelExit120V&CE35V: matches CID mass spectrum obtained from [M+H]+ of authentic kaempferol	3
7	Kaempferol 3-O-b-D-(6´-O-a-L-rhamnopyranosyl)-glucopyranoside	K-3-Rut	C27H30O15	[M - H]-	593.151	11.28	m/z 593@CE30V: 593.15 (49), 327.05 (2), 285.04 (100), 284.032 (55), 255.029 (3); m/z 595@CE10V: 595.164 (13), 449.107 (39), 433.111 (2), 287.054 (100), 147.064 (3), 129.053 (5), 85.028 (3), 71.049 (1); m/z 287@FunnelExit120V&CE35V: matches CID mass spectrum obtained from [M+H]+ of authentic kaempferol	1
6	Kaempferol O-hexoside-O-pentoside	K-Hex-Pent	C26H28O15	[M - H]-	579.135	10.33	m/z 579@CE30V: 579.134 (32), 327.049 (3), 285.04 (100), 284.032 (43), 255.029 (2); m/z 581@CE10V: 581.149 (16), 449.106 (17), 419.097 (8), 287.054 (100), 145.049 (3), 133.049 (4), 97.027 (1), 85.028 (2); m/z 287@FunnelExit120V&CE35V: matches CID mass spectrum obtained from [M+H]+ of authentic kaempferol	3
8	Kaempferol 3-O-b-D-glucopyranoside	K-3-Glc	C21H20O11	[M - H]-	447.093	11.65	m/z 447@CE30V: 447.092 (11), 327.048 (1), 285.04 (15), 284.032 (100), 257.045 (1), 256.038 (7), 255.029 (24), 227.034 (16), 151.003 (2); m/z 447@CE10V: 449.106 (3), 287.054 (100), 145.049 (2), 127.04 (1), 85.028 (3); m/z 287@FunnelExit120V&CE35V: matches CID mass spectrum obtained from [M+H]+ of authentic kaempferol	1
9	Quercetin O-hexoside-O-pentoside-O-deoxyhexoside	Q-Hex-Pent-DeoxyHex-#1	C32H38O20	[M - H]-	741.188	7.62	m/z 741@CE30V: 741.185 (100), 577.118 (2), 301.034 (11), 300.026 (51), 271.024 (3), 179.000 (5); m/z 743@CE10V: 743.199 (27), 611.161 (2), 597.143 (22), 581.148 (6), 465.101 (11), 453.106 (4), 435.09 (6), 309.116 (6), 303.049 (100), 279.107 (4), 85.028 (3); m/z 303@FunnelExit120V&CE35V: matches CID mass spectrum obtained from [M+H]+ of authentic quercetin	3
10	Quercetin O-hexoside-di-(O-deoxyhexoside)	Q-Hex-(DeoxyHex)2-#1	C33H40O20	[M - H]-	755.204	8.12	m/z 755@CE30V: 755.202 (100), 301.035 (7), 300.027 (44), 271.024 (2), 178.998 (3); m/z 757@CE10V: 757.216 (28), 611.158 (38), 595.167 (3), 465.101 (29), 449.104 (8), 303.049 (100), 293.123 (7), 275.11 (2), 147.065 (4), 129.053 (5), 85.028 (2); m/z 303@FunnelExit120V&CE35V: matches CID mass spectrum obtained from [M+H]+ of authentic quercetin	3
11	Quercetin O-hexuronide-O-deoxyhexoside	Q-HexA-DeoxyHex	C27H28O17	[M - H]-	623.125	8.41	m/z 623@CE30V: 623.123 (8), 321.083 (4), 301.035 (100), 300.027 (5), 178.999 (3), 151.003 (4), 113.024 (2), 71.013 (3); m/z 625@CE10V: 625.138 (7), 479.081 (100), 303.049 (38); m/z 303@FunnelExit120V&CE35V: matches CID mass spectrum obtained from [M+H]+ of authentic quercetin	3
12	Quercetin O-hexoside-O-deoxyhexoside, isomer#1	Q-Hex-DeoxyHex	C27H30O16	[M - H]-	609.146	8.75	m/z 609@CE30V: 609.144 (30), 301.035 (9), 300.027 (100), 299.018 (2), 271.025 (3), 255.027 (2), 178.999 (2); m/z 611@CE10V: 611.159 (10), 465.101 (39), 449.104 (2), 303.049 (100), 147.065 (2), 129.055 (7), 85.028 (4); m/z 303@FunnelExit120V&CE35V: matches CID mass spectrum obtained from [M+H]+ of authentic quercetin	3
14	Quercetin 3-O-b-D-(6´-O-a-L-rhamnopyranosyl)-glucopyranoside	Q-3-Rut	C27H30O16	[M - H]-	609.146	9.7	m/z 609@CE30V: 609.145 (88), 343.045 (2), 301.035 (67), 300.027 (100), 271.024 (3), 255.031 (2), 178.998 (4), 151.004 (4); m/z 611@CE10V: 611.158 (13), 465.101 (40), 449.106 (6), 303.049 (100), 147.064 (3), 129.054 (5), 85.027 (4); m/z 303@FunnelExit120V&CE35V: matches CID mass spectrum obtained from [M+H]+ of authentic quercetin	1
13	Quercetin O-hexoside-O-pentoside	Q-Hex-Pent	C26H28O16	[M - H]-	595.13	8.82	m/z 595@CE30V: 595.129 (78), 343.045 (3), 301.035 (72), 300.027 (100), 271.023 (2), 255.029 (1), 178.999 (4), 151.004 (3); m/z 597@CE10V: 597.143 (16), 465.1 (16), 435.092 (9), 303.049 (100), 259.08 (2), 145.05 (4); m/z 303@FunnelExit120V&CE35V: matches CID mass spectrum obtained from [M+H]+ of authentic quercetin	3
15	Quercetin 3-O-b-D-glucuronopyranoside	Q-3-GlcA	C21H18O13	[M - H]-	477.067	9.87	m/z 477@CE30V: 301.035 (100), 283.023 (4), 273.041 (2), 255.029 (2), 178.999 (12), 151.003 (13), 121.03 (2), 85.029 (2), 71.013 (4), 59.013 (3); m/z 479@CE10V: 479.081 (22), 303.049 (100), 159.027 (3); m/z 303@FunnelExit120V&CE35V: matches CID mass spectrum obtained from [M+H]+ of authentic quercetin	1
16	Quercetin 3-O-b-D-glucopyranoside	Q-3-Glc	C21H20O12	[M - H]-	463.088	10.03	m/z 463@CE30V: 463.088 (3), 301.035 (32), 300.027 (100), 272.031 (2), 271.025 (10), 255.029 (5), 178.999 (4), 151.003 (4); m/z 465@CE10V: 303.049 (100), 145.049 (2), 85.028 (2); m/z 303@FunnelExit120V&CE35V: matches CID mass spectrum obtained from [M+H]+ of authentic quercetin	1
18	Isorhamnetin 3-O-b-D-(6´-O-a-L-rhamnopyranosyl)-glucopyranoside	I-3-Rut	C28H32O16	[M - H]-	623.162	11.79	m/z 623@CE30V: 623.16 (38), 357.059 (2), 315.05 (100), 314.043 (32), 300.027 (4), 299.02 (4); m/z 625@CE10V: 625.174 (11), 479.117 (39), 463.122 (2), 317.065 (100), 147.063 (2), 129.053 (3), 85.028 (6); m/z 317@FunnelExit120V&CE35V: matches CID mass spectrum obtained from [M+H]+ of authentic isorhamnetin	1
17	Isorhamnetin O-hexoside-O-pentoside	I-Hex-Pent	C27H30O16	[M - H]-	609.146	10.93	m/z 609@CE30V: 609.145 (27), 357.06 (1), 315.05 (100), 314.043 (24), 300.026 (5), 299.019 (2), 271.024 (1); m/z 611@CE10V: 611.159 (11), 593.043 (1), 479.119 (10), 449.107 (6), 317.065 (100), 145.048 (5), 133.048 (2); m/z 317@FunnelExit120V&CE35V: matches CID mass spectrum obtained from [M+H]+ of authentic isorhamnetin	3
19	Isorhamnetin O-hexoside	I-Hex	C22H22O12	[M - H]-	477.104	12.21	m/z 477@CE30V: 477.102 (21), 357.062 (3), 315.05 (11), 314.043 (100), 300.024 (2), 299.019 (8), 286.048 (8), 285.039 (14), 271.025 (15), 257.045 (5), 243.03 (14), 151.003 (3); m/z 479@CE10V: 479.119 (5), 317.065 (100), 145.05 (5); m/z 317@FunnelExit120V&CE35V: matches CID mass spectrum obtained from [M+H]+ of authentic isorhamnetin	3
34	Catechin	C	C15H14O6	[M - H]-	289.072	4.07	m/z 289@CE20V: 289.071 (50), 245.082 (89), 227.071 (15), 221.082 (30), 205.05 (48), 203.072 (74), 202.064 (12), 188.048 (18), 187.04 (24), 179.035 (30), 165.019 (19), 164.011 (11), 161.061 (22), 151.04 (48), 149.024 (28), 139.04 (11), 137.024 (42), 125.024 (89), 123.045 (53), 121.029 (16), 109.029 (100), 97.029 (26), 95.05 (13), 81.034 (11)	1
38	Epicatechin	EC	C15H14O6	[M - H]-	289.072	5.95	m/z 289@CE20V: 289.071 (72), 245.082 (100), 227.07 (19), 221.082 (46), 205.05 (53), 203.071 (86), 203.039 (11), 202.063 (21), 188.049 (21), 187.04 (19), 179.035 (41), 175.041 (13), 167.034 (13), 165.019 (19), 164.012 (17), 162.033 (14), 161.06 (26), 160.053 (11), 151.04 (55), 149.025 (29), 137.024 (43), 125.024 (96), 123.045 (76), 121.029 (19), 109.03 (91), 97.029 (28), 95.051 (19), 83.013 (13), …	1
37	(Epi)catechin O-deoxyhexoside	(E)C-DeoxyHex	C21H24O10	[M - H]-	435.13	5.45	m/z 435@CE20V: 435.128 (9), 313.092 (6), 297.097 (9), 289.071 (10), 271.061 (9), 245.081 (2), 151.04 (12), 150.032 (4), 145.028 (2), 137.024 (100), 125.024 (33)	3
32	Dehydro-(Epi)catechin dimer, isomer#1	(E)C-(E)C-#1	C30H26O12	[M - H]-	577.135	3.45	m/z 577@CE10V: 577.134 (100), 531.129 (4), 451.103 (8), 425.087 (33), 407.078 (10), 289.071 (19), 287.056 (5), 161.024 (2), 125.024 (8)	3
33	Dehydro-(Epi)catechin dimer, isomer#2	(E)C-(E)C-#2	C30H26O12	[M - H]-	577.135	3.78	m/z 577@CE10V: 577.134 (100), 451.102 (8), 425.087 (33), 407.076 (17), 299.056 (2), 289.071 (18), 287.055 (6), 245.046 (2), 125.025 (9)	3
39	Dehydro-(Epi)catechin dimer, isomer#3	(E)C-(E)C-#3	C30H26O12	[M - H]-	577.135	7.47	m/z 577@CE10V: 577.134 (100), 451.103 (12), 425.087 (40), 407.077 (17), 299.057 (3), 289.071 (29), 287.055 (14), 129.02 (2), 125.024 (10)	3
35	Dehydro-(Epi)catechin trimer, isomer#1	(E)C-(E)C-(E)C-#1	C45H38O18	[M - H]-	865.198	4.54	m/z 865@CE30V: 865.196 (38), 739.161 (23), 713.151 (26), 695.137 (31), 587.119 (15), 577.132 (72), 575.116 (45), 561.106 (11), 543.093 (19), 451.103 (33), 449.086 (30), 425.085 (58), 423.071 (26), 413.087 (33), 407.076 (55), 405.06 (22), 299.056 (27), 289.071 (61), 287.055 (100), 261.038 (20), 245.045 (34), 243.028 (19), 161.025 (24), 125.024 (76)	3
36	Dehydro-(Epi)catechin trimer, isomer#2	(E)C-(E)C-(E)C-#2	C45H38O18	[M - H]-	865.198	4.73	m/z 865@CE30V: 865.191 (62), 739.165 (27), 713.15 (43), 695.131 (38), 587.121 (35), 577.137 (81), 575.117 (61), 553.541 (27), 543.089 (28), 451.098 (23), 425.086 (57), 423.073 (24), 407.077 (98), 405.066 (24), 289.069 (69), 287.052 (95), 261.042 (21), 245.044 (53), 243.03 (39), 217.05 (31), 177.019 (26), 161.025 (31), 125.025 (100)	3
20	Apigenin C-pentoside-C-hexoside	Api-C-Pent-C-Hex	C26H28O14	[M - H]-	563.141	8.26/8.32	m/z 563@CE30V: 563.139 (100), 545.126 (4), 503.118 (7), 485.103 (2), 473.106 (26), 455.098 (2), 443.097 (26), 425.088 (4), 413.086 (5), 395.073 (2), 383.076 (39), 365.065 (2), 353.065 (49), 325.069 (2), 311.056 (2), 297.078 (2)	3
21	Apigenin di-C-hexoside	Api-di-C-Hex	C27H30O15	[M - H]-	593.151	6.85	m/z 593@CE30V: 593.15 (100), 575.138 (3), 503.12 (13), 485.109 (2), 473.107 (49), 455.102 (2), 437.086 (2), 425.085 (2), 413.086 (5), 395.081 (4), 383.076 (29), 365.068 (3), 353.066 (59), 325.076 (2), 311.054 (2), 297.076 (3)	3
22	Esculetin 6-O-b-D-glucopyranoside	Esculin	C15H16O9	[M - H]-	339.072	3.24	m/z 339@CE10V: 339.071 (100), 177.019 (81); m/z 339@CE40V: 177.019 (100), 176.011 (3), 149.024 (3), 148.016 (2), 133.029 (22), 105.034 (9), 104.026 (2), 89.039 (3), 81.035 (1)	1
23	Tyrosol O-hexoside	Tyrosol-Hex	C14H20O7	[M + HCOO]-	345.119	3.16	m/z 345@CE10V: 345.118 (8), 299.113 (100), 179.055 (10), 161.045 (8), 143.034 (6), 119.051 (8), 119.034 (17), 113.023 (3), 101.025 (5), 89.024 (26), 71.014 (7), 59.013 (10)	3
24	Coumaric acid O-hexoside, isomer#1	Coum-Hex-#1	C15H18O8	[M - H]-	325.093	4.37	m/z 325@CE10V: 325.093 (17), 265.071 (2), 205.047 (1), 187.039 (1), 163.04 (100), 145.029 (35), 119.05 (6), 89.025 (2)	3
25	Coumaric acid O-hexoside, isomer#2	Coum-Hex-#2	C15H18O8	[M - H]-	325.093	4.95	m/z 325@CE10V: 325.091 (35), 265.07 (4), 205.051 (3), 187.041 (5), 163.041 (16), 145.029 (100), 89.026 (2)	3
26	O-Coumaroyl-quinic acid	Coum-Quinate	C16H18O8	[M - H]-	337.094	5.89	m/z 337@CE10V: 337.092 (13), 191.056 (100), 173.045 (2), 163.04 (1); m/z 337@CE10V: 191.056 (100), 173.045 (4), 163.04 (4), 119.05 (1), 111.045 (2), 93.035 (7), 87.009 (2)	3
27	1-C-Syringylglycerol O-hexoside	Syringylglycerol-Hex	C17H26O11	[M + HCOO]-	451.146	1.58	m/z 451@CE10V: 451.146 (2), 405.14 (27), 387.128 (12), 357.118 (100), 225.076 (26), 195.066 (46), 161.046 (6); m/z 405@CE10V: 405.139 (4), 387.128 (3), 357.118 (73), 225.077 (27), 195.066 (100), 161.045 (8)	3
28	Pinoresinol O-hexoside (G(8-8)G O-hexoside)	Pinoresinol-Hex	C26H32O11	[M - H]-	519.187	11.43	m/z 519@CE10V: 519.184 (10), 357.133 (100), 161.046 (5), 151.039 (5); m/z 519@CE30V: 357.133 (25), 342.109 (6), 311.129 (2), 151.04 (100), 136.016 (9)	3
29	Lariciresinol O-hexoside (Gred(8-8)G O-hexoside)	Lariciresinol-Hex	C26H34O11	[M + HCOO]-	567.208	9.99	m/z 567@CE10V: 567.207 (100), 521.201 (2), 359.148 (5), 341.138 (7), 329.14 (10), 207.051 (3)	3
30	Justiciresinol O-hexoside (Gred(8-8)S O-hexoside or G(8-8)Sred O-hexoside)	Justiciresinol-Hex	C27H36O12	[M + HCOO]-	597.219	10.51	m/z 597@CE10V: 597.217 (100), 551.212 (20), 389.16 (30), 371.152 (5), 359.148 (27), 207.049 (9), 161.045 (3)	3
31	Suberic acid	Suberic acid	C8H14O4	[M - H]-	173.082	7.85	m/z 173@CE10V: 173.082 (55)129.092 (6)111.081 (100)83.05 (3)57.034 (1)	1
42	C21H28O8 O-hexoside (C21H28O8 = lignan ?)	Unk-#41	C27H38O13	[M + HCOO]-	615.229	10.12	m/z 615@CE10V: 615.227 (7)569.222 (100)551.212 (8)357.118 (4)179.056 (58)161.045 (11)143.035 (5)131.035 (4)119.035 (15)113.024 (5)101.024 (4)89.025 (27)71.014 (5)59.013 (4)	4
43	C6H12O O-hexoside-O-pentoside, isomer #1 (C6H12O = Hexenol ?)	Unk-#42	C17H30O10	[M + HCOO]-	439.182	6.3	m/z 393@CE10V: 393.177 (47)261.135 (100)161.045 (19)125.024 (8)113.021 (10)101.024 (28)85.031 (7)83.012 (12)73.03 (24)55.019 (5)	4
44	C6H12O O-hexoside-O-pentoside, isomer #2 (C6H12O = Hexenol ?)	Unk-#43	C17H30O10	[M + HCOO]-	439.182	8.15	m/z 393@CE10V: 393.175 (100), 261.134 (17), 191.056 (8), 179.056 (29), 161.045 (10), 149.046 (68), 143.034 (5), 131.035 (13), 119.035 (20), 113.025 (9), 101.024 (29), 89.025 (60), 73.03 (1), 71.014 (13), 59.013 (14)	4
45	C6H12O O-hexoside-O-pentoside, isomer #3 (C6H12O = Hexenol ?)	Unk-#44	C17H30O10	[M + HCOO]-	439.182	8.31	m/z 393@CE10V: 393.179 (1), 191.055 (5), 179.056 (4), 161.045 (3), 149.046 (14), 143.035 (3), 131.035 (8), 119.035 (17), 113.025 (17), 101.024 (27), 89.025 (100), 85.03 (2), 83.016 (1), 73.028 (6), 71.014 (25), 59.013 (38)	4
26	C10H18O O-hexoside-O-pentoside, isomer #1&2 (C10H18O = Monoterpene alcohol ?)	Unk-#45	C21H36O10	[M + HCOO]-	493.229	15.20/15.23	m/z 447@CE10V: 447.222 (100), 315.181 (52), 233.067 (7), 161.046 (82), 159.029 (11), 149.045 (8), 143.035 (11), 131.035 (8), 125.024 (9), 119.035 (6), 113.024 (43), 101.024 (83), 99.009 (14), 89.025 (51), 85.029 (17), 83.014 (5), 73.03 (30), 71.014 (67), 59.014 (33)	4
47	C10H18O O-hexoside-O-pentoside, isomer #3 (C10H18O = Monoterpene alcohol ?)	Unk-#46	C21H36O10	[M + HCOO]-	493.229	15.46	m/z 447@CE10V: 447.222 (61), 315.187 (7), 191.055 (9), 169.087 (7), 149.046 (21), 131.035 (20), 125.097 (32), 119.035 (13), 113.024 (20), 101.024 (39), 99.008 (9), 89.025 (100), 73.03 (11), 71.014 (36), 59.014 (47)	4
48	C10H18O2 O-hexoside-O-pentoside, isomer #1 (C10H18O = Monoterpene diol ?)	Unk-#47	C21H36O11	[M + HCOO]-	509.224	8.58/8.70	m/z 463@CE10V: 463.217 (100), 331.177 (25), 233.066 (6), 191.058 (6), 161.046 (44), 149.046 (22), 143.034 (8), 131.036 (7), 119.035 (12), 113.024 (16), 101.024 (48), 99.008 (7), 89.024 (74), 85.029 (7), 73.029 (9), 71.014 (35), 59.013 (21)	4
49	C10H18O2 O-hexoside-O-pentoside, isomer #2 (C10H18O = Monoterpene diol ?)	Unk-#48	C21H36O11	[M + HCOO]-	509.224	11.02	m/z 463@CE10V: 463.217 (100), 331.174 (35), 161.045 (63), 131.034 (10), 113.024 (31), 101.024 (52), 89.024 (12), 85.029 (14), 71.014 (25)	4
a Compound numbers are sorted according to those in main text
